# Supplementary material for: Gut Microbial Protein Expression in Response to Dietary Patterns in a Controlled Feeding Study: A Metaproteomic Approach
Source: Microorganisms. 2020 Mar 7;8(3):379. doi: 10.3390/microorganisms8030379 (PMC7143255; doi:10.3390/microorganisms8030379)
Supplement: Supplementary file 1 [file microorganisms-08-00379-s001.zip]

Archive with 1 entries (1 files):
- microorganisms-727737-supplementary.7z
